# Supplementary material for: Comparative Mitogenomics of Flesh Flies: Implications for Phylogeny
Source: Insects. 2022 Aug 10;13(8):718. doi: 10.3390/insects13080718 (PMC9408989; doi:10.3390/insects13080718)
Supplement: Supplementary file 1 [file insects-13-00718-s001.zip]

Archive with 1 entries (1 files):
- insects-1826472-supplementary.pdf
